# Supplementary material for: Construction of a new chromosome-scale, long-read reference genome assembly for the Syrian hamster, Mesocricetus auratus
Source: Gigascience. 2022 May 28;11:giac039. doi: 10.1093/gigascience/giac039 (PMC9155146; doi:10.1093/gigascience/giac039)
Supplement: giac039_Supplemental_Files [file giac039_supplemental_files.zip]

Archive with 2 entries (2 files):
- FRC_align.pdf
- Supplemental Table 1. Interferon alpha genes.xlsx
